# Supplementary material for: Biomarker of exposure level data set in smokers switching from conventional cigarettes to Tobacco Heating System 2.2, continuing smoking or abstaining from smoking for 5 days
Source: Data Brief. 2016 Nov 18;10:283–93. doi: 10.1016/j.dib.2016.11.047 (PMC5156600; doi:10.1016/j.dib.2016.11.047)
Supplement: Supplementary file 1 — Supplementary material [file mmc1.zip]

Archive with 7 entries (7 files):
- conflict interest disclosure DS.pdf
- conflict interest disclosure FL.pdf
- conflict interest disclosure GB.pdf
- conflict interest disclosure GdB.pdf
- conflict interest disclosure JA.pdf
- conflict interest disclosure PP.pdf
- conflict interest disclosure CH.pdf
